# Supplementary material for: How does a partner’s motor variability affect joint action?
Source: PLoS One. 2020 Oct 29;15(10):e0241417. doi: 10.1371/journal.pone.0241417 (PMC7595416; doi:10.1371/journal.pone.0241417)
Supplement: S6 File — (XLSX) [file pone.0241417.s006.xlsx]

## Sheet: Exp1_Variability Analysis
Part	Grp	R1X	R2X	R3X	R4X	R5X	R6X	R7X	R8X	R9X	R10X	R1Y	R2Y	R3Y	R4Y	R5Y	R6Y	R7Y	R8Y	R9Y	R10Y
101	1	0.246	0.1174	0.1277	0.0917	0.1111	0.1148	0.1255	0.0647	0.0834	0.0935	0.1229	0.0928	0.0562	0.0854	0.175	0.0896	0.0881	0.0441	0.0561	0.0936
102	1	0.0935	0.1111	0.2931	0.0831	0.0768	0.143	0.1104	0.0961	0.0847	0.0557	0.1431	0.1548	0.191	0.1033	0.1635	0.0913	0.0993	0.1056	0.0842	0.0674
103	1	0.1391	0.1422	0.0604	0.153	0.1422	0.1115	0.1074	0.081	0.0617	0.1904	0.2419	0.0866	0.1126	0.136	0.0644	0.0596	0.0368	0.0388	0.0532	0.0715
104	1	0.1566	0.0864	0.1005	0.0857	0.0874	0.0813	0.099	0.06	0.1069	0.0607	0.1263	0.0545	0.0802	0.0683	0.0533	0.0614	0.0554	0.0582	0.1067	0.0772
105	1	0.2432	0.1394	0.0835	0.0707	0.0792	0.1012	0.0873	0.0602	0.0629	0.0909	0.153	0.0586	0.0491	0.0533	0.0616	0.0548	0.0639	0.067	0.0525	0.0715
110	1	0.1086	0.1379	0.111	0.0576	0.1051	0.1301	0.1086	0.0686	0.1224	0.0732	0.1214	0.075	0.1102	0.1165	0.0681	0.181	0.0824	0.067	0.0843	0.0679
111	1	0.1763	0.0673	0.0952	0.1543	0.1854	0.2206	0.1059	0.0502	0.0935	0.2129	0.2251	0.1046	0.0778	0.1741	0.1962	0.1833	0.0732	0.0477	0.1177	0.2031
112	1	0.1073	0.0787	0.0594	0.0558	0.3525	0.0932	0.0738	0.0554	0.0892	0.0987	0.1978	0.0497	0.0733	0.0735	0.1094	0.0818	0.0994	0.0641	0.1052	0.0449
113	1	0.3013	0.0622	0.0825	0.0749	0.1475	0.1139	0.1586	0.2039	0.3631	0.1952	0.076	0.0506	0.0415	0.074	0.091	0.1152	0.0734	0.1102	0.0577	0.0992
114	1	0.085	0.1144	0.1548	0.1524	0.0887	0.1013	0.0818	0.0868	0.0516	0.1144	0.2504	0.2123	0.0604	0.1113	0.2093	0.1544	0.0831	0.0547	0.0687	0.1914
115	1	0.0922	0.0899	0.1762	0.0691	0.0845	0.0966	0.0923	0.0893	0.1067	0.1075	0.0783	0.0767	0.076	0.065	0.0564	0.0564	0.0982	0.0654	0.0731	0.0808
116	1	0.1563	0.1136	0.1797	0.1116	0.1226	0.1616	0.2812	0.0796	0.0823	0.1325	0.2168	0.079	0.0537	0.1135	0.0527	0.0846	0.1931	0.0429	0.1475	0.0783
118	1	0.0902	0.078	0.0781	0.0623	0.0706	0.0702	0.0788	0.0602	0.0581	0.0687	0.0595	0.0647	0.0432	0.0504	0.049	0.0468	0.0442	0.0577	0.0356	0.0389
119	1	0.1251	0.0648	0.0581	0.0588	0.0545	0.0437	0.0934	0.0694	0.0515	0.155	0.1191	0.0427	0.0442	0.0488	0.0364	0.0394	0.071	0.1357	0.0448	0.0343
120	1	0.0791	0.0597	0.0988	0.0907	0.0986	0.0646	0.0985	0.0488	0.146	0.0823	0.153	0.0498	0.039	0.0529	0.0373	0.0381	0.0525	0.0514	0.1453	0.037
121	1	0.07	0.0527	0.0679	0.0635	0.0468	0.0626	0.0832	0.063	0.043	0.0515	0.0462	0.0436	0.044	0.0353	0.0436	0.0399	0.0454	0.0495	0.0477	0.0371
122	1	0.3358	0.0752	0.0972	0.1077	0.0906	0.1514	0.0908	0.1367	0.0815	0.0604	0.1786	0.0734	0.0794	0.0524	0.1138	0.1229	0.0596	0.0975	0.0826	0.0484
124	1	0.0721	0.0691	0.0453	0.0619	0.0458	0.0563	0.0479	0.0409	0.0401	0.0675	0.1316	0.1181	0.032	0.114	0.0335	0.0374	0.0291	0.0371	0.0299	0.0535
201	2	0.0568	0.0527	0.0388	0.0447	0.047	0.0458	0.0472	0.0614	0.0498	0.0487	0.0275	0.0333	0.0273	0.0284	0.0313	0.0362	0.0348	0.058	0.0981	0.0995
202	2	0.1299	0.0877	0.0737	0.0769	0.0484	0.0708	0.1059	0.0799	0.0662	0.0653	0.1219	0.0544	0.1145	0.0635	0.0543	0.114	0.1303	0.0844	0.0657	0.0432
203	2	0.2277	0.0928	0.0741	0.0949	0.0898	0.0714	0.0661	0.0504	0.0639	0.0991	0.1451	0.0567	0.121	0.0499	0.0492	0.0335	0.0767	0.0641	0.0392	0.0655
204	2	0.0912	0.0865	0.0527	0.0657	0.0913	0.098	0.0371	0.0633	0.0719	0.0591	0.0477	0.1149	0.0314	0.0384	0.091	0.0444	0.0375	0.0346	0.0498	0.0395
205	2	0.1023	0.0979	0.0994	0.068	0.078	0.0704	0.066	0.083	0.1004	0.0686	0.0469	0.0819	0.0446	0.0454	0.0539	0.0863	0.0966	0.055	0.0451	0.0518
209	2	0.1035	0.1222	0.1103	0.1196	0.1892	0.1728	0.0742	0.0959	0.1034	0.1083	0.1123	0.112	0.1319	0.097	0.1182	0.0909	0.0544	0.0532	0.1158	0.1259
210	2	0.1081	0.076	0.1786	0.1316	0.0715	0.1134	0.0634	0.2686	0.0692	0.1303	0.1444	0.0846	0.1109	0.108	0.06	0.063	0.0565	0.1207	0.0659	0.0624
211	2	0.0748	0.1154	0.0489	0.1073	0.0551	0.0596	0.0834	0.0418	0.0576	0.1634	0.1749	0.0448	0.0814	0.0534	0.0425	0.0307	0.0378	0.0283	0.0553	0.0673
212	2	0.0823	0.0578	0.07	0.0511	0.0415	0.0372	0.0542	0.0414	0.0667	0.032	0.1095	0.1686	0.0459	0.0347	0.0457	0.0799	0.0441	0.0267	0.0778	0.0267
213	2	0.0661	0.0952	0.0441	0.051	0.0823	0.0467	0.0468	0.0611	0.0481	0.0574	0.0539	0.1082	0.0427	0.0362	0.0657	0.0264	0.0346	0.039	0.0339	0.0244
214	2	0.1519	0.0685	0.0673	0.0912	0.1989	0.0674	0.0888	0.1516	0.1089	0.0829	0.0723	0.0523	0.0294	0.0451	0.0497	0.0468	0.0525	0.0703	0.05	0.042
215	2	0.1076	0.0471	0.0574	0.0391	0.0373	0.0342	0.0363	0.0348	0.0435	0.1123	0.0812	0.0739	0.0839	0.0441	0.0283	0.0286	0.0328	0.032	0.033	0.0959
216	2	0.0863	0.0859	0.0396	0.0637	0.0463	0.0552	0.0578	0.0783	0.0443	0.0481	0.0535	0.1563	0.0387	0.0647	0.0511	0.1236	0.0447	0.1298	0.0363	0.0377
217	2	0.1499	0.0646	0.149	0.0501	0.049	0.0531	0.0422	0.0573	0.0551	0.0451	0.073	0.0448	0.0531	0.0364	0.0318	0.0361	0.0428	0.0871	0.0456	0.0321
220	2	0.0767	0.0738	0.0535	0.0662	0.0605	0.0445	0.0577	0.0646	0.0544	0.053	0.0548	0.0606	0.0409	0.037	0.0425	0.0471	0.0318	0.0514	0.0351	0.0378
221	2	0.077	0.0691	0.0684	0.0572	0.0567	0.0472	0.0721	0.048	0.0644	0.056	0.0562	0.0587	0.0535	0.04	0.0232	0.0452	0.0512	0.0591	0.0423	0.037
223	2	0.1096	0.204	0.2086	0.0941	0.1416	0.0964	0.0583	0.052	0.0699	0.0794	0.0584	0.1498	0.1577	0.0431	0.1216	0.038	0.0412	0.0347	0.0614	0.0396
224	2	0.0572	0.1074	0.0447	0.0613	0.0487	0.043	0.0452	0.0401	0.0476	0.0491	0.0427	0.0819	0.0326	0.0291	0.0258	0.025	0.0291	0.0318	0.0328	0.0297

## Sheet: Exp1_Individual Performance
Part	Grp	R1	R2	R3	R4	R5	R6	R7	R8	R9	R10
101	1	2.351	1.219	1.252	1.303	1.416	1.122	1.207	0.924	1.136	1.046
102	1	1.29	1.133	1.414	0.832	0.84	0.963	1.184	1.195	0.964	0.843
103	1	1.374	0.906	0.84	0.94	0.919	0.728	0.778	0.834	0.855	0.825
104	1	1.726	1.161	1.235	1.162	1.267	0.997	1.249	1.036	1.389	1.068
105	1	1.711	1.181	1.111	0.973	1.078	1.116	1.008	1.025	1.037	1.141
110	1	1.592	1.523	1.405	1.09	1.285	1.554	1.409	1.146	1.721	1.071
111	1	1.756	1.152	1.302	1.259	1.528	1.43	1.022	0.866	1.205	1.275
112	1	1.3	0.884	0.901	0.794	1.07	0.904	0.956	0.814	1.019	0.656
113	1	1.175	0.779	0.93	0.836	1.006	0.973	0.932	0.88	0.928	1.009
114	1	1.111	1.065	0.992	1.065	1.111	0.888	0.93	0.821	0.859	1.011
115	1	1.213	0.906	1.176	0.858	0.984	0.893	1.034	0.859	0.969	0.899
116	1	1.505	1.158	1.371	1.134	1.231	1.332	1.528	0.938	1.039	1.076
118	1	1.142	0.955	0.903	0.834	0.814	0.775	0.908	0.866	0.794	0.78
119	1	1.239	0.832	0.846	0.797	0.742	0.717	0.9	0.895	0.808	0.8
120	1	0.941	0.755	0.766	0.792	0.635	0.747	0.868	0.651	0.739	0.588
121	1	0.917	0.753	0.792	0.644	0.746	0.678	0.737	0.904	0.708	0.666
122	1	2.002	1.101	1.229	1.272	1.343	1.231	1.104	1.416	1.274	0.843
124	1	0.947	0.819	0.617	0.807	0.605	0.634	0.626	0.633	0.655	0.707
201	2	0.621	0.664	0.505	0.616	0.629	0.665	0.595	0.723	0.759	0.68
202	2	1.31	1.049	0.984	1.018	0.897	0.99	0.969	1.026	1.003	0.944
203	2	1.381	1.095	0.786	0.94	1.105	0.954	1.064	0.834	0.994	1.082
204	2	1.087	1.0452	0.673	0.773	1.02	0.762	0.616	0.707	0.92	0.705
205	2	1.411	1.532	1.32	1.136	1.238	1.405	1.398	1.196	1.316	1.228
209	2	1.276	1.512	1.236	1.428	1.778	1.502	0.937	0.898	1.188	1.142
210	2	1.635	1.023	1.012	0.905	0.915	1.118	0.844	1.219	1.042	0.901
211	2	1.215	0.856	0.629	0.635	0.719	0.679	0.593	0.59	0.69	0.773
212	2	0.883	0.791	0.702	0.63	0.681	0.619	0.643	0.507	0.67	0.446
213	2	0.72	0.842	0.638	0.636	0.759	0.629	0.609	0.661	0.699	0.675
214	2	0.996	0.885	0.718	0.819	0.992	0.782	0.91	0.867	0.882	0.853
215	2	0.888	0.693	0.525	0.562	0.59	0.516	0.575	0.553	0.559	0.735
216	2	1.089	1.098	0.7	0.792	0.736	0.75	0.807	0.904	0.674	0.664
217	2	0.971	0.77	0.892	0.624	0.687	0.638	0.642	0.676	0.703	0.602
220	2	1.063	0.977	0.807	0.768	0.773	0.694	0.758	0.782	0.732	0.66
221	2	0.962	0.875	0.742	0.717	0.625	0.673	0.734	0.675	0.68	0.703
223	2	1.095	1.097	1.08	0.849	1.197	0.877	0.894	0.761	0.875	0.859
224	2	0.741	0.912	0.546	0.685	0.573	0.541	0.615	0.575	0.62	0.63

## Sheet: Exp1_Correlation
	HV group				HV group				LV group				LV group		LV Group rmcorr analysis could be found in S3 File
Part	Force	R1_SpError		Part	Force	R10_SpError		Part	Force	R1_SpError		Part	Force	R10_SpError
101	9.9	0.878274		101	9.1	1.23988		201	14.1	0.561708		201	12.1	0.695448
101	10.5	0.723002		101	9.9	0.738371		201	14.3	1.1401		201	14.3	0.566868
101	12.1	0.729816		101	10.5	2.25061		201	16.8	0.720182		201	14.9	1.173
101	13.3	0.547689		101	12.1	0.409537		201	18.5	0.78363		201	16.8	0.688441
101	14.3	2.29655		101	13.3	0.290439		201	18.7	1.14068		201	18.5	0.585529
101	15.4	1.8691		101	13.5	1.41		201	19.4	0.710057		201	18.7	0.573872
101	16.8	3.94763		101	14.3	0.626717		201	20.1	0.653683		201	19.4	0.74841
101	18.5	1.12364		101	14.9	0.628936		201	21.3	0.403497		201	20.1	0.891479
101	18.7	2.63524		101	15.4	0.815295		201	22.3	0.512849		201	20.8	0.675479
101	19.4	2.38729		101	16.8	0.656958		202	14.1	4.37457		201	21.3	0.582901
101	20.1	0.429383		101	18.5	0.365181		202	14.3	0.430612		201	22.3	0.828311
101	20.8	1.30407		101	18.7	0.540017		202	16.8	1.07104		202	12.1	0.196003
101	21.3	3.6155		101	19.4	0.935484		202	18.5	2.5606		202	14.3	1.19331
101	22.3	0.569224		101	20.1	0.337909		202	18.7	0.710182		202	14.9	1.33824
101	23.4	2.10257		101	20.8	1.16046		202	19.4	1.2163		202	16.8	0.476336
101	24	5.77143		101	21.3	1.10803		202	20.1	1.54761		202	18.5	1.21332
101	25.4	1.70074		101	22.3	0.566148		202	21.3	0.730076		202	18.7	0.759419
101	27.2	2.91778		101	24	0.273205		202	22.3	1.12142		202	19.4	0.745506
101	27.5	1.08008		101	24.5	1.79999		203	14.1	3.65643		202	20.1	1.5986
101	27.9	3.63742		101	25.4	1.07946		203	14.3	2.16366		202	20.8	0.692077
101	29.9	1.63616		101	25.7	0.968861		203	16.8	1.39609		202	21.3	0.679839
102	9.9	0.788586		101	27.2	2.85363		203	18.5	3.08667		202	22.3	1.09517
102	10.5	0.51537		101	27.5	2.42277		203	18.7	1.17993		203	12.1	0.832248
102	12.1	2.59302		101	27.9	1.08185		203	19.4	0.567881		203	14.3	1.60717
102	13.3	0.408481		102	9.1	0.533504		203	20.1	1.33065		203	14.9	1.20359
102	14.3	0.548729		102	9.9	0.917769		203	21.3	0.680112		203	16.8	0.325515
102	15.4	0.611757		102	10.5	1.00752		203	22.3	1.51243		203	18.5	1.88531
102	16.8	1.29862		102	12.1	0.570996		204	14.1	0.947918		203	18.7	0.628198
102	18.5	1.03752		102	13.3	0.73477		204	14.3	1.1188		203	19.4	1.0102
102	18.7	1.08904		102	13.5	0.8481		204	16.8	0.709662		203	20.1	1.26311
102	19.4	1.03049		102	14.3	0.513479		204	18.7	1.16319		203	20.8	0.937016
102	20.8	0.49198		102	14.9	0.818407		204	19.4	1.06323		203	21.3	0.770558
102	21.3	1.39749		102	15.4	1.13686		204	20.1	0.925671		203	22.3	0.961252
102	22.3	1.36963		102	16.8	1.04886		204	21.3	0.679607		204	12.1	0.985055
102	23.4	0.749315		102	18.7	0.204913		204	22.3	1.04686		204	14.3	1.33565
102	24	1.07149		102	19.4	0.172448		205	14.1	0.763736		204	14.9	0.88851
102	24.5	2.30379		102	20.1	0.926668		205	14.3	1.40351		204	16.8	0.784819
102	25.4	0.987004		102	20.8	1.74719		205	16.8	0.553338		204	18.5	0.644337
102	27.2	0.77151		102	21.3	0.631814		205	18.5	1.39684		204	18.7	0.655572
102	27.5	1.03433		102	22.3	0.75683		205	18.7	2.13551		204	19.4	0.967878
102	27.9	0.38183		102	24	0.729877		205	19.4	2.00578		204	20.1	0.360341
102	29.9	1.96824		102	24.5	1.10045		205	20.1	1.33904		204	20.8	0.656092
103	9.9	1.00605		102	25.4	0.256808		205	21.3	1.35543		204	21.3	0.628099
103	10.5	0.463202		102	25.7	0.72662		205	22.3	1.13308		204	22.3	0.773238
103	12.1	0.821417		102	27.2	0.731904		209	14.1	1.81565		205	12.1	0.311723
103	13.3	0.817636		102	27.5	0.414592		209	14.3	0.936668		205	14.3	1.16577
103	14.3	0.551977		102	27.9	0.748774		209	16.8	1.41475		205	14.9	2.01472
103	15.4	0.978188		102	28.8	1.45029		209	18.5	1.14267		205	16.8	0.726871
103	16.8	0.501792		103	9.1	0.813562		209	18.7	0.834787		205	18.5	1.24644
103	18.5	0.8574		103	9.9	0.909451		209	19.4	1.01645		205	18.7	1.16576
103	18.7	3.48846		103	10.5	1.65841		209	20.1	1.28229		205	19.4	1.39303
103	19.4	2.424		103	12.1	0.795377		209	21.3	1.15623		205	20.1	1.04969
103	20.1	0.583976		103	13.3	0.468901		209	22.3	1.71025		205	20.8	1.16809
103	20.8	0.552609		103	13.5	0.798658		210	14.1	1.26299		205	21.3	1.489
103	21.3	0.648914		103	14.3	0.312602		210	14.3	0.72892		205	22.3	1.34386
103	22.3	0.489428		103	14.9	0.541658		210	16.8	0.458595		209	12.1	0.895327
103	23.4	1.03037		103	15.4	0.966855		210	18.5	2.20387		209	14.3	0.542915
103	24	0.859983		103	16.8	0.40108		210	18.7	2.10359		209	14.9	2.08766
103	24.5	0.477533		103	18.5	0.523139		210	19.4	1.18264		209	16.8	0.63183
103	25.4	1.6633		103	18.7	0.577111		210	20.1	1.25883		209	18.5	2.8696
103	27.2	2.64778		103	19.4	0.494912		210	21.3	1.57124		209	18.7	0.833948
103	27.5	0.900603		103	20.1	0.317546		210	22.3	1.95695		209	19.4	1.03562
103	27.9	0.240268		103	20.8	0.185485		211	14.1	0.60369		209	20.1	0.769586
104	9.9	1.28418		103	21.3	0.52206		211	14.3	0.919409		209	20.8	0.717788
104	10.5	0.985867		103	22.3	0.557427		211	16.8	0.508882		209	21.3	0.890127
104	12.1	1.14166		103	24	0.413153		211	18.5	1.35661		209	22.3	0.649276
104	13.3	0.959378		103	24.5	0.460736		211	18.7	1.22612		210	12.1	0.268675
104	14.3	0.874921		103	25.4	0.661054		211	19.4	0.590902		210	14.3	1.09453
104	15.4	0.675774		103	25.7	1.16862		211	20.1	1.67998		210	14.9	1.38835
104	16.8	0.433341		103	27.2	1.30987		211	21.3	1.25939		210	16.8	0.636577
104	18.5	0.956283		103	27.9	0.577451		211	22.3	1.2235		210	18.5	0.515599
104	18.7	3.85242		103	28.8	1.02741		212	14.1	1.30103		210	18.7	0.628704
104	19.4	1.18014		104	9.1	1.25788		212	14.3	0.617054		210	19.4	0.791931
104	20.1	1.11805		104	9.9	0.193583		212	16.8	0.341537		210	20.1	0.73696
104	20.8	0.160567		104	10.5	1.3541		212	18.5	0.892034		210	20.8	1.85178
104	22.3	1.51343		104	12.1	0.60855		212	18.7	0.971154		210	21.3	0.588824
104	23.4	0.950981		104	13.3	1.14543		212	19.4	0.60224		210	22.3	0.960268
104	24	1.32598		104	13.5	0.554102		212	20.1	0.528733		211	12.1	0.349186
104	24.5	2.95998		104	14.3	0.408769		212	21.3	0.620851		211	14.3	1.27554
104	25.4	0.923547		104	14.9	0.955719		212	22.3	1.55567		211	14.9	0.904451
104	27.2	2.29896		104	15.4	0.813641		213	14.1	1.00059		211	16.8	0.951017
104	27.5	1.8855		104	16.8	1.12935		213	14.3	0.415716		211	18.5	0.59235
104	27.9	0.524564		104	18.5	0.732612		213	16.8	0.416709		211	18.7	0.499163
104	29.9	1.77464		104	18.7	1.44434		213	18.5	1.36727		211	19.4	0.82621
105	9.9	0.642852		104	19.4	1.00949		213	18.7	0.836364		211	20.1	0.991751
105	10.5	0.201782		104	20.1	1.12379		213	19.4	0.589347		211	20.8	1.15346
105	12.1	2.52606		104	20.8	1.62206		213	20.1	0.489987		211	21.3	0.518277
105	13.3	0.448168		104	21.3	0.818545		213	21.3	0.678108		211	22.3	0.597219
105	14.3	1.42986		104	22.3	1.20704		213	22.3	0.638538		212	12.1	0.354728
105	15.4	0.407278		104	24	0.609634		214	14.1	1.32733		212	14.3	0.621906
105	16.8	0.341053		104	24.5	1.33217		214	14.3	0.49851		212	14.9	0.244952
105	18.5	1.05813		104	25.4	0.579329		214	16.8	0.512825		212	16.8	0.34888
105	18.7	4.14086		104	25.7	0.679755		214	18.5	0.979993		212	18.5	0.373807
105	19.4	2.04928		104	27.2	1.67021		214	18.7	0.935763		212	18.7	0.412048
105	20.1	0.579885		104	27.5	1.77994		214	19.4	1.08069		212	19.4	0.608887
105	20.8	1.68635		104	27.9	1.08643		214	20.1	0.952684		212	20.1	0.496241
105	21.3	0.861967		104	28.8	1.72799		214	21.3	0.735001		212	20.8	0.376959
105	22.3	1.44752		105	9.1	0.945298		214	22.3	1.35366		212	21.3	0.651624
105	23.4	1.38457		105	9.9	1.47546		215	14.1	0.5351		212	22.3	0.254632
105	24	1.54408		105	10.5	0.334808		215	14.3	1.15468		213	12.1	0.282922
105	24.5	0.933332		105	12.1	1.15062		215	16.8	0.925262		213	14.3	1.2872
105	25.4	2.35553		105	13.3	0.483901		215	18.5	2.63363		213	14.9	0.617331
105	27.2	1.58155		105	13.5	1.90686		215	18.7	0.663181		213	16.8	0.39183
105	27.9	1.30326		105	14.3	0.953791		215	19.4	0.417177		213	18.5	0.637275
105	29.9	1.30652		105	14.9	1.2107		215	20.1	1.41832		213	18.7	0.447388
110	9.9	1.18971		105	15.4	1.05981		215	21.3	0.520404		213	19.4	0.799249
110	10.5	0.966037		105	16.8	0.987139		215	22.3	0.425511		213	20.1	0.657687
110	12.1	1.30852		105	18.5	1.12726		216	14.1	0.708685		213	20.8	0.915472
110	13.3	0.573478		105	18.7	1.03852		216	14.3	0.651704		213	21.3	0.509391
110	14.3	1.35209		105	19.4	0.571749		216	16.8	1.06511		213	22.3	0.59386
110	15.4	0.973539		105	20.1	0.782651		216	18.5	2.38637		214	12.1	0.0833256
110	16.8	1.98239		105	20.8	1.18754		216	18.7	0.802928		214	14.3	0.829128
110	18.5	2.81549		105	21.3	0.459344		216	19.4	0.944915		214	14.9	0.788574
110	18.7	2.73863		105	22.3	1.05707		216	20.1	1.45993		214	16.8	0.450622
110	19.4	0.896611		105	24	1.10851		216	21.3	0.698904		214	18.5	1.3275
110	20.1	0.7484		105	24.5	0.416942		216	22.3	1.00168		214	18.7	0.680917
110	20.8	1.00532		105	25.4	0.856864		217	14.1	2.36864		214	19.4	1.36059
110	21.3	0.745375		105	25.7	1.36686		217	14.3	0.361617		214	20.1	0.536933
110	22.3	0.640163		105	27.2	1.89434		217	16.8	0.467733		214	20.8	0.650695
110	23.4	0.139056		105	27.5	1.85095		217	18.5	0.878981		214	21.3	0.805509
110	24	2.13999		105	27.9	1.76903		217	18.7	0.865981		214	22.3	0.808162
110	24.5	1.42827		105	28.8	1.08024		217	19.4	0.782416		215	12.1	0.453888
110	25.4	0.820161		110	9.1	1.34594		217	20.1	0.559308		215	14.3	0.860776
110	27.2	2.29656		110	9.9	0.339807		217	21.3	1.07291		215	14.9	0.895779
110	27.5	2.07565		110	10.5	0.684761		217	22.3	1.1628		215	16.8	0.428355
110	27.9	0.530751		110	12.1	0.761297		220	14.1	0.84897		215	18.5	0.802784
110	29.9	0.660637		110	13.3	1.28264		220	14.3	1.17891		215	18.7	0.738015
111	9.9	0.857348		110	13.5	2.12625		220	16.8	0.593923		215	19.4	0.625245
111	10.5	0.875052		110	14.3	1.03073		220	18.5	2.07402		215	20.1	0.446457
111	12.1	1.17914		110	14.9	1.09614		220	18.7	1.08415		215	20.8	1.04837
111	13.3	0.591279		110	15.4	1.06795		220	19.4	0.95645		215	21.3	0.55562
111	14.3	1.25042		110	16.8	0.56654		220	20.1	0.762315		215	22.3	0.679256
111	15.4	1.76201		110	18.5	1.22226		220	21.3	1.21372		216	12.1	0.0771169
111	16.8	1.15482		110	18.7	0.525575		220	22.3	0.762068		216	14.3	0.715085
111	18.5	1.86558		110	19.4	0.852805		221	14.1	0.664109		216	14.9	0.773226
111	18.7	3.60062		110	20.1	1.00858		221	14.3	2.14214		216	16.8	0.391355
111	19.4	2.32522		110	20.8	1.39136		221	16.8	0.902378		216	18.5	0.596451
111	20.1	1.17056		110	21.3	0.309217		221	18.5	1.09039		216	18.7	0.689873
111	20.8	0.75489		110	22.3	0.705119		221	18.7	1.77643		216	19.4	1.09517
111	21.3	1.41218		110	24	1.21063		221	19.4	1.00656		216	20.1	0.486153
111	22.3	0.646735		110	24.5	0.443778		221	20.1	0.680329		216	20.8	0.578538
111	23.4	0.0968185		110	25.4	1.01333		221	21.3	0.704986		216	21.3	0.436433
111	24	1.10073		110	25.7	1.02457		221	22.3	1.03918		216	22.3	0.964302
111	24.5	0.738226		110	27.2	1.53597		223	14.1	2.08781		217	12.1	0.779382
111	25.4	0.849749		110	27.5	1.74514		223	14.3	0.972317		217	14.3	0.784139
111	27.2	3.61322		110	27.9	1.18137		223	16.8	0.341585		217	14.9	0.74609
111	27.5	1.60992		111	9.1	3.06054		223	18.5	1.40743		217	16.8	0.679499
111	27.9	2.20846		111	9.9	1.39946		223	18.7	1.29011		217	18.5	0.592689
111	29.9	3.42947		111	10.5	0.388425		223	19.4	0.765738		217	18.7	0.383082
112	9.9	1.07858		111	12.1	0.661161		223	20.1	0.799668		217	19.4	0.750788
112	10.5	0.61294		111	13.3	1.24166		223	21.3	0.959926		217	20.1	0.638647
112	12.1	0.587303		111	14.3	3.10244		223	22.3	1.31036		217	20.8	0.713004
112	13.3	0.555087		111	14.9	1.6406		224	14.1	1.06096		217	21.3	0.510223
112	14.3	0.944716		111	15.4	0.779019		224	14.3	0.291542		217	22.3	0.567983
112	15.4	0.234202		111	16.8	0.312652		224	16.8	0.59659		220	12.1	0.930952
112	16.8	0.416167		111	18.5	1.34357		224	18.5	0.973719		220	14.3	0.485992
112	18.5	1.89478		111	18.7	1.83175		224	18.7	0.601243		220	14.9	0.564579
112	18.7	1.96074		111	19.4	1.08405		224	19.4	0.57108		220	16.8	0.470677
112	19.4	1.59479		111	20.1	0.0618817		224	20.1	0.746566		220	18.5	0.7315
112	20.1	0.862061		111	20.8	0.985817		224	21.3	0.651984		220	18.7	0.664801
112	20.8	1.16073		111	21.3	0.727068		224	22.3	0.860295		220	19.4	0.765309
112	21.3	1.07722		111	22.3	0.379829						220	20.1	0.572246
112	22.3	0.437794		111	24	0.801808						220	20.8	0.564794
112	23.4	1.97838		111	24.5	0.708956						220	21.3	0.488115
112	24	1.11541		111	25.4	0.408876						220	22.3	1.00033
112	24.5	1.26908		111	25.7	1.07668						221	12.1	0.715642
112	25.4	2.22944		111	27.2	1.6511						221	14.3	1.64848
112	27.2	1.24405		111	27.5	2.0345						221	14.9	1.2295
112	27.5	1.55158		111	27.9	0.975023						221	16.8	0.418668
112	27.9	0.382712		111	28.8	2.49321						221	18.5	0.639749
113	9.9	0.620146		112	9.1	0.715602						221	18.7	0.52429
113	10.5	0.679322		112	9.9	0.244724						221	19.4	0.938697
113	12.1	0.663874		112	10.5	0.52591						221	20.1	0.521367
113	13.3	0.825472		112	12.1	0.516368						221	20.8	0.728302
113	14.3	0.646021		112	13.3	0.494541						221	21.3	0.659597
113	16.8	0.785831		112	13.5	0.388742						221	22.3	0.566799
113	18.5	1.13784		112	14.3	0.404736						223	12.1	0.231168
113	18.7	0.91406		112	14.9	0.294255						223	14.3	1.62948
113	19.4	0.676637		112	15.4	0.67999						223	14.9	1.60033
113	20.1	0.911025		112	16.8	0.381649						223	16.8	0.241311
113	20.8	1.48503		112	18.5	0.470092						223	18.5	0.836902
113	21.3	0.620385		112	18.7	0.547667						223	18.7	0.803328
113	22.3	0.69078		112	19.4	0.40973						223	19.4	1.12224
113	23.4	1.17604		112	20.1	0.29028						223	20.1	0.484227
113	24	1.02791		112	20.8	0.781886						223	20.8	0.658746
113	24.5	0.806765		112	21.3	0.406457						223	21.3	1.03062
113	25.4	0.336794		112	22.3	0.863313						223	22.3	1.03008
113	27.2	1.35801		112	24	0.440723						224	12.1	0.315658
113	27.5	6.15829		112	24.5	0.953244						224	14.3	0.62688
113	27.9	0.265842		112	25.4	0.390481						224	14.9	0.926413
113	29.9	1.70463		112	25.7	0.375159						224	16.8	0.641945
114	9.9	0.964429		112	27.2	0.568923						224	18.5	0.49835
114	10.5	0.455129		112	27.9	0.713811						224	18.7	0.387086
114	13.3	0.885977		112	28.8	1.37739						224	19.4	0.850051
114	14.3	0.791095		113	9.1	1.36254						224	20.1	0.654088
114	15.4	0.939065		113	9.9	0.665756						224	20.8	0.838626
114	16.8	1.02896		113	10.5	0.378864						224	21.3	0.48653
114	18.5	0.738917		113	12.1	0.362535						224	22.3	0.900732
114	18.7	1.09143		113	13.3	0.669978
114	19.4	1.05484		113	13.5	1.15371
114	20.1	0.477915		113	14.3	2.02223
114	20.8	0.836777		113	14.9	1.63896
114	21.3	1.27046		113	15.4	1.85232
114	22.3	0.548912		113	16.8	0.984946
114	23.4	2.72822		113	18.5	0.320385
114	24	0.982974		113	18.7	1.18656
114	24.5	0.795262		113	19.4	0.52263
114	25.4	0.825461		113	20.1	0.423429
114	27.2	1.13193		113	20.8	0.464054
114	27.5	1.36011		113	21.3	0.613267
114	27.9	0.405648		113	22.3	0.707542
114	29.9	0.715092		113	24	0.381472
115	9.9	0.697577		113	24.5	0.474584
115	10.5	0.600699		113	25.4	0.35195
115	12.1	1.27338		113	25.7	0.372415
115	13.3	0.602747		113	27.2	1.11567
115	14.3	0.533152		113	27.9	0.754456
115	15.4	0.388008		113	28.8	0.586676
115	16.8	0.859619		114	9.1	0.594715
115	18.5	0.730416		114	9.9	0.549377
115	18.7	0.59882		114	10.5	0.516045
115	19.4	1.72987		114	12.1	0.550431
115	20.1	0.78228		114	13.3	0.90163
115	20.8	1.75653		114	13.5	1.52293
115	21.3	2.41969		114	14.3	0.419526
115	22.3	1.76725		114	14.9	0.50814
115	23.4	1.60753		114	15.4	1.11257
115	24	1.09568		114	16.8	0.688229
115	24.5	1.19949		114	18.5	0.959347
115	25.4	1.37085		114	18.7	0.734584
115	27.2	2.11771		114	19.4	0.564263
115	27.5	2.12511		114	20.1	0.562159
115	27.9	0.795459		114	20.8	0.68891
115	29.9	2.33492		114	22.3	0.882432
116	9.9	0.971932		114	24	0.32965
116	10.5	1.42468		114	24.5	0.323389
116	12.1	0.897242		114	25.4	0.798261
116	13.3	0.724766		114	25.7	0.811767
116	14.3	0.954986		114	27.2	0.870081
116	15.4	0.887725		114	27.5	2.62665
116	16.8	1.27883		114	27.9	0.722755
116	18.5	1.52312		114	28.8	0.632667
116	18.7	2.46996		115	9.1	0.917301
116	19.4	1.62551		115	9.9	0.800951
116	20.1	0.40007		115	10.5	0.979857
116	20.8	1.77433		115	12.1	0.455212
116	21.3	0.454048		115	13.3	0.510201
116	22.3	1.22306		115	13.5	0.937542
116	23.4	2.59029		115	14.3	0.637797
116	24	1.3731		115	14.9	0.979592
116	24.5	1.04009		115	15.4	1.26633
116	25.4	0.68809		115	16.8	0.973386
116	27.2	2.08603		115	18.5	0.615672
116	27.5	2.10642		115	18.7	0.837285
116	27.9	0.985849		115	19.4	0.475181
118	9.9	0.606728		115	20.1	0.589871
118	10.5	0.651172		115	20.8	0.855869
118	12.1	0.750151		115	21.3	0.228626
118	13.3	1.13254		115	22.3	0.867039
118	14.3	0.350801		115	24	0.15863
118	15.4	0.704508		115	24.5	0.866571
118	16.8	1.17549		115	25.4	0.246359
118	18.5	1.35832		115	25.7	0.240574
118	18.7	1.53016		115	27.2	1.81114
118	19.4	0.305847		115	27.9	0.777697
118	20.1	0.351333		115	28.8	1.47286
118	20.8	1.56328		116	9.1	0.533847
118	21.3	1.36752		116	9.9	0.779708
118	22.3	1.35025		116	10.5	0.924132
118	23.4	1.39689		116	12.1	0.680145
118	24	1.18026		116	13.3	0.663506
118	24.5	1.78897		116	13.5	1.51173
118	25.4	1.77102		116	14.3	0.436371
118	27.2	1.15897		116	14.9	2.48459
118	27.5	1.69437		116	15.4	1.44613
118	27.9	0.914212		116	16.8	0.533596
118	29.9	1.02147		116	18.5	0.706597
119	10.5	0.817387		116	18.7	0.634024
119	12.1	0.889927		116	19.4	0.879488
119	13.3	0.774529		116	20.1	0.449608
119	14.3	0.287597		116	20.8	0.497572
119	15.4	1.02286		116	21.3	1.29122
119	16.8	1.46797		116	22.3	0.913527
119	18.5	1.84979		116	24	0.469431
119	18.7	1.56723		116	24.5	0.414317
119	19.4	1.27117		116	25.4	1.16146
119	20.1	0.877487		116	25.7	1.82167
119	20.8	0.950442		116	27.2	1.47456
119	21.3	0.821737		116	27.9	0.94056
119	22.3	0.684798		116	28.8	1.38573
119	23.4	0.723957		118	9.1	0.962052
119	24	1.14147		118	9.9	0.391646
119	24.5	0.871413		118	10.5	1.1118
119	25.4	0.727599		118	12.1	0.51189
119	27.2	1.93451		118	13.3	0.50754
119	27.5	1.22993		118	13.5	0.782694
119	27.9	0.885536		118	14.3	0.4234
119	29.9	1.81102		118	14.9	0.663537
120	9.9	0.679082		118	15.4	0.698972
120	10.5	0.385944		118	16.8	0.633139
120	12.1	1.75722		118	18.5	0.674024
120	13.3	0.611758		118	18.7	0.583644
120	14.3	0.763298		118	19.4	0.908377
120	15.4	1.11945		118	20.1	0.883273
120	16.8	0.446763		118	20.8	0.680868
120	18.5	0.951771		118	21.3	0.221543
120	18.7	1.4809		118	22.3	0.808613
120	19.4	1.19603		118	24	0.271451
120	20.1	0.838422		118	24.5	1.5633
120	20.8	0.952482		118	25.4	0.386923
120	21.3	0.591865		118	25.7	0.58373
120	22.3	0.52265		118	27.2	0.8583
120	23.4	0.357123		118	27.9	1.15638
120	24	0.611032		118	28.8	1.70918
120	24.5	0.481909		119	9.1	0.79877
120	25.4	0.84322		119	9.9	0.733023
120	27.2	1.33887		119	10.5	0.508345
120	27.5	1.02263		119	12.1	0.447875
120	27.9	0.206897		119	13.3	0.356113
120	29.9	0.72523		119	13.5	0.76442
121	9.9	1.3727		119	14.3	0.765777
121	10.5	0.337367		119	14.9	1.19737
121	12.1	0.659296		119	15.4	0.703138
121	13.3	0.794824		119	16.8	0.339471
121	14.3	0.546412		119	18.5	0.527664
121	15.4	0.407981		119	18.7	0.604065
121	16.8	1.21789		119	19.4	0.555762
121	18.5	0.965694		119	20.1	0.821544
121	18.7	0.55936		119	20.8	0.840367
121	19.4	2.20596		119	21.3	0.604568
121	20.1	0.497528		119	22.3	0.618592
121	20.8	1.2978		119	24	0.499153
121	22.3	0.515914		119	24.5	0.761101
121	23.4	1.19894		119	25.4	0.707088
121	24	1.0048		119	25.7	1.06366
121	24.5	0.911797		119	27.2	0.676238
121	25.4	1.38616		119	27.9	0.73989
121	27.2	0.614655		119	28.8	1.31191
121	27.5	0.70661		120	9.1	0.633063
121	27.9	0.894757		120	9.9	0.218816
121	29.9	1.19986		120	10.5	0.788164
122	9.9	1.12286		120	12.1	0.523412
122	10.5	0.579236		120	13.3	0.552759
122	12.1	0.675119		120	13.5	0.104984
122	13.3	0.518927		120	14.3	0.548009
122	14.3	1.53476		120	14.9	0.551091
122	16.8	0.800372		120	15.4	0.787502
122	18.5	1.54428		120	16.8	0.652828
122	18.7	2.75311		120	18.5	0.451529
122	19.4	3.50628		120	18.7	0.219645
122	20.1	0.489012		120	19.4	0.404437
122	20.8	0.638693		120	20.1	0.582476
122	21.3	1.38531		120	20.8	0.350574
122	22.3	0.706183		120	21.3	0.612733
122	23.4	0.628817		120	22.3	0.648712
122	24	3.63806		120	24	0.341575
122	24.5	0.745721		120	24.5	0.207281
122	25.4	2.31298		120	25.4	0.549402
122	27.2	3.04421		120	25.7	0.424472
122	27.5	5.89556		120	27.2	0.538787
122	27.9	2.74205		120	27.9	0.867544
122	29.9	3.99495		120	28.8	0.614924
124	9.9	0.781354		121	9.1	0.994189
124	10.5	0.551488		121	9.9	0.318158
124	12.1	0.564755		121	10.5	0.496895
124	13.3	0.506369		121	12.1	0.32574
124	14.3	0.713811		121	13.3	0.558341
124	15.4	0.737171		121	13.5	0.39558
124	16.8	1.11774		121	14.3	0.30371
124	18.5	0.789815		121	14.9	0.605599
124	18.7	0.673837		121	15.4	1.38105
124	19.4	1.16953		121	16.8	1.44499
124	20.1	0.574015		121	18.5	0.750212
124	20.8	0.776868		121	18.7	0.462256
124	21.3	0.952003		121	19.4	0.58924
124	22.3	0.774936		121	20.1	0.58859
124	23.4	1.46262		121	20.8	0.374189
124	24	1.64228		121	21.3	0.27752
124	24.5	1.10619		121	22.3	0.366632
124	25.4	0.603711		121	24	0.608393
124	27.2	1.35971		121	24.5	0.709312
124	27.5	1.77035		121	25.4	0.465284
124	27.9	0.882354		121	25.7	0.910934
				121	27.2	0.804345
				121	27.5	0.508316
				121	27.9	0.456939
				122	9.1	0.266401
				122	9.9	0.446897
				122	10.5	0.625806
				122	12.1	0.542177
				122	13.3	0.987409
				122	13.5	0.708494
				122	14.3	0.584359
				122	14.9	1.16487
				122	15.4	0.756172
				122	16.8	0.465072
				122	18.5	0.510847
				122	18.7	0.557593
				122	19.4	0.189519
				122	20.1	0.70212
				122	20.8	0.731972
				122	21.3	0.410145
				122	22.3	0.901242
				122	24	0.7973
				122	25.4	0.258725
				122	25.7	1.08763
				122	27.2	1.67502
				122	27.5	1.0283
				122	27.9	1.30044
				122	28.8	0.451704
				124	9.1	0.655529
				124	9.9	0.567007
				124	10.5	0.171335
				124	12.1	0.448581
				124	13.3	0.561974
				124	13.5	0.977627
				124	14.3	0.378963
				124	14.9	0.643235
				124	15.4	0.362403
				124	16.8	0.424478
				124	18.5	0.665829
				124	18.7	0.324293
				124	19.4	0.526952
				124	20.1	0.285562
				124	21.3	0.282106
				124	22.3	0.505395
				124	24	0.763162
				124	24.5	1.11411
				124	25.4	0.0920595
				124	25.7	0.395281
				124	27.2	1.00855
				124	27.9	0.838012
				124	28.8	1.00962

## Sheet: Exp1_Joint Performance
Part	Grp	R1	R2	R3	R4	R5	R6	R7	R8	R9	R10
101	1	0.08	0.086	0.085	0.11	0.094	0.092	0.086	0.095	0.105	0.097
102	1	0.093	0.079	0.096	0.079	0.082	0.085	0.095	0.09	0.09	0.081
103	1	0.089	0.106	0.111	0.096	0.104	0.132	0.097	0.108	0.116	0.106
104	1	0.117	0.096	0.138	0.126	0.106	0.098	0.093	0.108	0.103	0.106
105	1	0.132	0.135	0.102	0.121	0.114	0.133	0.125	0.126	0.158	0.16
110	1	0.094	0.101	0.078	0.074	0.081	0.075	0.075	0.068	0.089	0.087
111	1	0.072	0.087	0.074	0.085	0.088	0.082	0.087	0.081	0.08	0.081
112	1	0.103	0.111	0.109	0.098	0.109	0.106	0.104	0.09	0.105	0.104
113	1	0.077	0.095	0.082	0.103	0.105	0.119	0.102	0.098	0.089	0.104
114	1	0.079	0.099	0.093	0.111	0.089	0.106	0.096	0.084	0.097	0.083
115	1	0.094	0.102	0.104	0.096	0.097	0.1	0.099	0.099	0.105	0.118
116	1	0.09	0.099	0.088	0.1	0.099	0.078	0.092	0.095	0.086	0.108
118	1	0.115	0.12	0.101	0.103	0.118	0.092	0.108	0.104	0.11	0.124
119	1	0.099	0.116	0.103	0.132	0.133	0.116	0.09	0.108	0.125	0.128
120	1	0.097	0.102	0.088	0.107	0.104	0.119	0.111	0.119	0.116	0.117
121	1	0.1	0.107	0.085	0.097	0.096	0.085	0.09	0.097	0.111	0.123
122	1	0.068	0.1	0.074	0.081	0.1	0.075	0.102	0.088	0.09	0.088
124	1	0.102	0.099	0.085	0.118	0.106	0.1	0.104	0.095	0.125	0.109
201	2	0.075	0.095	0.099	0.091	0.099	0.077	0.107	0.098	0.082	0.094
202	2	0.084	0.1	0.07	0.069	0.086	0.077	0.087	0.085	0.076	0.095
203	2	0.07	0.078	0.066	0.063	0.071	0.073	0.078	0.077	0.072	0.07
204	2	0.092	1.0452	0.101	0.133	0.126	0.132	0.103	0.1	0.096	0.127
205	2	0.085	0.097	0.096	0.094	0.092	0.108	0.108	0.102	0.088	0.083
209	2	0.068	0.082	0.054	0.073	0.066	0.067	0.071	0.08	0.101	0.087
210	2	0.059	0.054	0.062	0.056	0.075	0.074	0.082	0.06	0.072	0.073
211	2	0.083	0.089	0.096	0.084	0.079	0.07	0.079	0.078	0.087	0.079
212	2	0.086	0.106	0.093	0.118	0.104	0.106	0.101	0.076	0.099	0.116
213	2	0.091	0.119	0.091	0.095	0.1	0.126	0.1	0.108	0.098	0.107
214	2	0.113	0.096	0.093	0.12	0.104	0.118	0.109	0.093	0.11	0.109
215	2	0.099	0.094	0.091	0.089	0.085	0.089	0.092	0.082	0.114	0.101
216	2	0.066	0.093	0.073	0.094	0.088	0.084	0.087	0.087	0.069	0.095
217	2	0.1	0.087	0.084	0.091	0.09	0.078	0.08	0.091	0.089	0.111
220	2	0.089	0.112	0.097	0.097	0.101	0.122	0.106	0.098	0.096	0.118
221	2	0.091	0.099	0.086	0.096	0.104	0.093	0.104	0.101	0.098	0.114
223	2	0.088	0.119	0.093	0.102	0.101	0.122	0.085	0.103	0.097	0.092
224	2	0.063	0.115	0.104	0.092	0.098	0.084	0.075	0.097	0.098	0.102

## Sheet: Exp1_Confederate Spatial Error
Part	Group	R1	R2	R3	R4	R5	R6	R7	R8	R9	R10				Data for S2 File Analysis
101	1	1.603	1.433	1.157	1.685	2.436	1.674	1.523	1.272	1.535	1.771
102	1	1.379	0.899	0.948	1.755	2.216	1.168	1.929	0.838	1.467	1.542
103	1	1.347	1.477	0.788	1.253	1.341	1.056	1.13	0.712	1.64	1.737
104	1	1.078	1.558	1.203	1.692	1.461	1.2	1.782	0.962	1.657	1.719
105	1	0.613	0.715	0.867	1.118	1.349	0.879	1.121	0.753	0.905	0.889
110	1	3.27	2.945	2.335	3.522	2.716	2.716	2.901	2.111	2.755	2.379
111	1	2.22	2.241	1.852	2.526	3.713	1.694	1.803	1.523	1.833	1.836
112	1	0.921	1.58	1.094	1.648	1.944	1.774	1.77	0.666	1.543	2.119
113	1	1.053	1.384	0.901	1.375	1.286	1.082	1.373	0.749	1.236	1.203
114	1	1.226	1.706	1.105	1.501	1.352	0.951	1.384	1.021	0.993	1.209
115	1	0.805	0.868	0.815	1.473	1.018	1.119	1.158	0.947	1.106	0.988
116	1	1.012	0.812	0.591	1.042	0.947	0.706	0.719	0.605	0.957	0.833
118	1	1.294	1.709	0.861	1.732	1.834	1.088	1.63	0.767	1.024	1.647
119	1	1.439	1.464	1.176	2.156	2.523	1.072	1.683	0.878	1.294	1.173
120	1	1.514	1.756	0.843	1.473	1.223	1.017	1.267	1.078	0.841	1.139
121	1	0.759	1.409	0.75	1.216	1.613	0.852	0.943	0.826	0.718	1.32
122	1	1.558	1.639	1.095	1.869	1.516	1.664	1.718	1.271	1.851	1.227
124	1	0.983	0.706	0.728	1.119	0.728	0.972	0.69	0.639	1.057	0.994
201	2	1.46	1.566	1.641	1.588	1.718	1.248	1.813	2.294	1.691	2.513
202	2	2.293	1.13	0.946	1.553	1.422	1.417	1.237	1.516	2.071	1.271
203	2	0.68	1.125	0.997	0.81	1.105	1.083	0.872	1.003	1.26	1.324
204	2	0.636	0.99	0.985	0.796	1.276	0.901	0.689	0.722	1.052	0.937
205	2	1.66	1.222	0.844	0.936	0.739	0.723	0.796	0.899	0.859	0.764
209	2	1.517	2.069	1.338	1.296	1.416	1.096	1.136	1.254	1.12	1.064
210	2	1.669	1.901	1.101	1.497	1.335	1.639	1.154	1.178	1.402	1.438
211	2	1.07	1.529	0.997	1.062	1.168	0.987	0.785	0.927	0.827	0.876
212	2	1.078	1.093	0.712	0.956	0.776	0.84	0.565	0.811	0.771	0.873
213	2	0.738	0.947	0.754	1.007	0.925	0.663	0.943	0.923	1.131	0.726
214	2	1.198	1.417	0.85	1.124	1.413	1.128	0.876	1.152	0.965	0.836
215	2	0.745	1.115	0.735	1.134	1.022	1.009	0.782	0.985	0.997	1.066
216	2	0.936	1.179	0.675	0.761	1.099	1.147	0.771	0.8	0.886	1.015
217	2	1.822	0.902	0.885	0.764	1.037	0.746	0.736	0.564	0.832	0.822
220	2	1.068	1.067	1.125	0.858	1.098	0.962	0.831	0.677	0.868	0.93
221	2	0.69	0.607	0.589	0.701	0.81	0.65	0.497	0.711	0.772	0.78
223	2	0.693	0.755	0.608	0.516	0.806	0.743	0.588	0.656	0.687	0.727
224	2	0.718	1.09	0.713	0.634	0.604	0.776	0.704	0.711	0.801	0.864

## Sheet: Exp1_Movement Time
Part	Group	R1	R2	R3	R4	R5	R6	R7	R8	R9	R10			Data for S4 File Analysis
101	1	0.868	0.861	0.865	0.842	0.836	0.862	0.841	0.837	0.853	0.857
102	1	0.874	0.871	0.879	0.875	0.873	0.886	0.853	0.87	0.865	0.867
103	1	0.843	0.813	0.831	0.82	0.808	0.833	0.839	0.813	0.826	0.848
104	1	0.843	0.837	0.806	0.809	0.822	0.841	0.834	0.82	0.816	0.815
105	1	0.786	0.79	0.823	0.788	0.808	0.802	0.775	0.793	0.755	0.78
110	1	0.883	0.875	0.88	0.89	0.876	0.881	0.892	0.892	0.875	0.897
111	1	0.87	0.857	0.869	0.857	0.847	0.853	0.858	0.851	0.87	0.885
112	1	0.815	0.82	0.826	0.833	0.804	0.819	0.819	0.834	0.826	0.818
113	1	0.841	0.837	0.823	0.811	0.815	0.816	0.808	0.815	0.81	0.848
114	1	0.847	0.826	0.849	0.836	0.826	0.843	0.827	0.83	0.825	0.822
115	1	0.838	0.831	0.836	0.839	0.833	0.822	0.817	0.835	0.825	0.828
116	1	0.868	0.835	0.854	0.857	0.849	0.857	0.861	0.841	0.84	0.862
118	1	0.828	0.793	0.82	0.825	0.797	0.813	0.815	0.802	0.785	0.805
119	1	0.798	0.791	0.804	0.792	0.785	0.793	0.802	0.791	0.785	0.766
120	1	0.826	0.829	0.824	0.814	0.816	0.818	0.805	0.82	0.801	0.783
121	1	0.816	0.811	0.827	0.815	0.824	0.845	0.828	0.811	0.834	0.826
122	1	0.884	0.873	0.882	0.877	0.861	0.89	0.886	0.858	0.887	0.887
124	1	0.818	0.789	0.811	0.78	0.783	0.781	0.78	0.788	0.782	0.802
201	2	0.825	0.811	0.801	0.814	0.815	0.828	0.807	0.828	0.817	0.811
202	2	0.864	0.868	0.864	0.867	0.853	0.857	0.85	0.857	0.876	0.864
203	2	0.86	0.863	0.858	0.88	0.875	0.874	0.862	0.879	0.876	0.896
204	2	0.81	0.796	0.8	0.782	0.787	0.777	0.789	0.803	0.811	0.787
205	2	0.849	0.796	0.816	0.819	0.819	0.794	0.815	0.806	0.825	0.827
209	2	0.87	0.847	0.861	0.863	0.857	0.865	0.86	0.865	0.837	0.873
210	2	0.893	0.899	0.884	0.891	0.87	0.865	0.888	0.872	0.892	0.893
211	2	0.85	0.846	0.832	0.836	0.827	0.852	0.831	0.824	0.839	0.833
212	2	0.831	0.788	0.81	0.799	0.807	0.786	0.823	0.807	0.795	0.783
213	2	0.834	0.801	0.81	0.822	0.812	0.798	0.821	0.805	0.818	0.825
214	2	0.817	0.826	0.811	0.806	0.805	0.813	0.814	0.815	0.805	0.816
215	2	0.824	0.789	0.799	0.799	0.827	0.814	0.804	0.825	0.803	0.828
216	2	0.862	0.835	0.849	0.835	0.822	0.84	0.842	0.821	0.844	0.846
217	2	0.853	0.837	0.828	0.842	0.836	0.848	0.848	0.838	0.817	0.823
220	2	0.827	0.81	0.816	0.819	0.819	0.817	0.812	0.811	0.818	0.819
221	2	0.82	0.81	0.794	0.819	0.817	0.818	0.812	0.819	0.822	0.8
223	2	0.828	0.805	0.811	0.808	0.804	0.813	0.821	0.826	0.834	0.85
224	2	0.85	0.806	0.802	0.801	0.816	0.814	0.803	0.799	0.817	0.835

## Sheet: Exp1_S5 File Data
			Analysis of Repetition 1 of Block 1 on consecutive targets														Influence of confederates’ ‘improvement in performance’ on participants’ performance
																	Analysis 1	Analysis 2
Part	Group	Target 1	Target 2	Target 3	Target 4	Target 5	Target 6	Target 7	Target 8					Part	Group	Inter-actor correlations	Participant's Spatial error	Change in performance (Block 1-Block 8)
101	1	12.219	2.941	3.61	0.971	4.821	0.612	1.102	2.385					101	1	0.0428441	1.29825	0.466849
102	1	0.351	3.996	0.257	1.338	0.222	0.901	2.922	0.671					102	1	-0.0294051	1.06579	0.45495
103	1	10.828	10.042	0.5	0.797	0.468	0.475	6.622	3.221					103	1	0.03061	0.900093	0.613087
104	1	17.721	5.803	0.603	3.094	3.125	2.042	1.484	1.91					104	1	-0.0035409	1.229	0.577334
105	1	17.534	6.539	1.62	0.874	1.327	0.953	1.52	2.127					105	1	-0.0192905	1.13807	0.477993
110	1	2.142	1.177	0.974	1.036	0.186	1.346	0.183	7.798					110	1	0.0651899	1.38402	0.107625
111	1	2.134	4.039	1.762	1.103	1.509	1.603	0.504	14.274					111	1	0.189199	1.28056	1.29425
112	1	8.111	2.669	0.864	0.468	1.967	0.898	6.733	2.238					112	1	0.0377351	0.929761	0.406019
113	1	3.217	0.756	8.132	1.425	0.495	0.992	0.75	3.397					113	1	0.0193557	0.944857	0.415233
114	1	2.604	1.308	0.605	0.458	0.926	0.663	0.733	1.055					114	1	0.12063	0.985214	0.216291
115	1	2.001	0.126	0.38	0.837	3.475	0.874	1.949	1.784					115	1	0.0142072	0.97864	-0.0173965
116	1	11.885	2.13	0.763	1.427	2.446	0.427	8.257	5.212					116	1	0.0283453	1.23105	1.11853
118	1	0.169	2.466	1.934	1.72	3.075	0.262	0.766	2.467					118	1	0.0145724	0.877172	0.183326
119	1	2.532	6.483	3.041	0.886	1.022	0.178	0.35	1.587					119	1	-0.00331038	0.857086	0.146936
120	1	2.521	4.961	1.84	0.805	0.711	1.384	0.953	2.437					120	1	0.0539853	0.74812	0.0680219
121	1	0.422	0.331	2.063	1.153	2.497	0.34	0.639	6.727					121	1	0.00987914	0.754504	0.480566
122	1	2.466	5.972	6.805	4.142	0.515	0.588	0.152	8.741					122	1	0.0249413	1.27926	1.90949
124	1	1.005	0.309	0.773	2.275	0.741	0.082	0.308	3.228					124	1	0.0614968	0.704891	0.180327
201	2	0.532	2.382	0.649	0.802	1.902	0.275	0.316	0.828					201	2	0.102387	0.646213	0.108241
202	2	2.772	9.545	0.761	4.578	1.713	0.139	2.004	2.948					202	2	0.0573655	1.0167	0.274433
203	2	6.86	7.558	2.602	2.763	2.572	0.425	1.361	1.926					203	2	0.075467	1.02346	1.00761
204	2	3.294	6.688	0.847	0.965	2.056	0.271	2.922	2.48					204	2	0.0445319	0.819277	0.801036
205	2	0.39	1.919	1.889	4.187	0.723	0.313	2.588	2.769					205	2	0.033242	1.31803	-0.265129
209	2	2.402	4.35	0.674	0.85	1.719	1.008	0.338	1.171					209	2	0.0735005	1.28988	0.251262
210	2	10.674	3.296	0.615	0.594	1.587	0.23	3.635	0.413					210	2	0.129307	1.06153	-0.000971046
211	2	7.427	1.097	0.792	0.57	0.401	0.435	0.825	0.522					211	2	0.0377779	0.737783	0.162714
212	2	11.131	5.102	0.87	0.25	0.914	0.159	0.867	0.634					212	2	0.210708	0.657191	0.312033
213	2	4.718	1.243	1.031	0.592	0.476	0.718	0.701	0.581					213	2	0.0707733	0.68657	-0.00720428
214	2	3.958	7.454	2.265	0.668	0.476	0.539	1.126	0.545					214	2	0.0451015	0.870165	0.77033
215	2	0.271	2.336	12.703	1.342	0.683	8.323	0.621	1.031					215	2	0.0283172	0.619426	0.315644
216	2	2.543	6.719	1.468	2.133	3.593	1.46	1.633	3.427					216	2	0.0087225	0.820952	0.547909
217	2	1.381	5.777	0.404	0.616	5.618	2.609	0.913	0.243					217	2	0.0433514	0.718908	0.38639
220	2	2.321	5.239	2.519	0.687	1.53	0.942	1.585	2.527					220	2	-0.0134383	0.80091	0.325132
221	2	2.661	3.751	1.171	1.458	0.596	2.753	0.389	1.668					221	2	0.0775733	0.738545	0.0735662
223	2	2.749	3.161	1.81	0.788	0.594	0.928	0.762	1.156					223	2	0.0659359	0.958348	0.252797
224	2	2.312	1.644	0.426	0.625	0.893	0.184	0.368	1.189					224	2	0.171482	0.643577	0.0761695

## Sheet: Exp2_Variability Analysis
Part	Grp	R1X	R2X	R3X	R4X	R5X	R1Y	R2Y	R3Y	R4Y	R5Y
101	1	0.151	0.053	0.087	0.062	0.036	0.12	0.14	0.123	0.054	0.03
102	1	0.062	0.043	0.14	0.039	0.047	0.031	0.028	0.217	0.02	0.024
103	1	0.086	0.052	0.053	0.04	0.038	0.072	0.054	0.025	0.023	0.021
104	1	0.079	0.06	0.034	0.032	0.035	0.065	0.031	0.044	0.026	0.025
105	1	0.093	0.068	0.054	0.033	0.038	0.044	0.071	0.04	0.03	0.031
106	1	0.145	0.085	0.045	0.111	0.033	0.08	0.086	0.083	0.084	0.031
107	1	0.05	0.047	0.045	0.037	0.038	0.046	0.04	0.028	0.029	0.024
108	1	0.066	0.041	0.04	0.042	0.045	0.049	0.036	0.033	0.033	0.036
109	1	0.104	0.102	0.213	0.049	0.051	0.09	0.109	0.138	0.033	0.037
110	1	0.274	0.162	0.069	0.057	0.049	0.084	0.097	0.051	0.033	0.028
111	1	0.116	0.091	0.038	0.04	0.036	0.068	0.033	0.025	0.046	0.03
112	1	0.085	0.048	0.066	0.04	0.038	0.048	0.121	0.05	0.031	0.031
113	1	0.087	0.043	0.049	0.043	0.043	0.041	0.034	0.031	0.031	0.031
114	1	0.047	0.045	0.039	0.043	0.046	0.039	0.03	0.037	0.033	0.035
115	1	0.065	0.051	0.049	0.044	0.042	0.043	0.041	0.04	0.031	0.034
116	1	0.053	0.04	0.052	0.034	0.031	0.05	0.03	0.029	0.023	0.03
117	1	0.226	0.086	0.081	0.181	0.07	0.146	0.06	0.079	0.141	0.049
118	1	0.082	0.065	0.056	0.075	0.052	0.094	0.05	0.053	0.115	0.114
119	1	0.06	0.045	0.049	0.042	0.038	0.043	0.038	0.031	0.051	0.03
120	1	0.074	0.052	0.06	0.062	0.068	0.057	0.033	0.056	0.059	0.067
201	2	0.073	0.068	0.095	0.094	0.074	0.045	0.065	0.061	0.069	0.034
202	2	0.076	0.081	0.052	0.067	0.036	0.046	0.035	0.035	0.032	0.023
203	2	0.135	0.09	0.085	0.07	0.061	0.068	0.059	0.049	0.093	0.039
204	2	0.337	0.051	0.077	0.099	0.049	0.151	0.031	0.042	0.046	0.035
205	2	0.132	0.119	0.28	0.039	0.057	0.108	0.16	0.101	0.039	0.031
206	2	0.261	0.058	0.056	0.054	0.048	0.105	0.047	0.036	0.04	0.036
207	2	0.135	0.087	0.074	0.083	0.056	0.096	0.079	0.039	0.065	0.042
208	2	0.052	0.047	0.039	0.038	0.046	0.03	0.04	0.018	0.023	0.04
209	2	0.048	0.045	0.039	0.03	0.029	0.027	0.026	0.031	0.027	0.026
210	2	0.196	0.158	0.038	0.047	0.117	0.107	0.087	0.036	0.033	0.079
211	2	0.151	0.172	0.11	0.061	0.043	0.058	0.096	0.088	0.048	0.025
212	2	0.064	0.066	0.106	0.043	0.086	0.044	0.03	0.097	0.034	0.032
213	2	0.059	0.08	0.046	0.085	0.064	0.059	0.037	0.038	0.111	0.041
214	2	0.181	0.134	0.058	0.067	0.066	0.084	0.079	0.085	0.033	0.029
215	2	0.22	0.196	0.208	0.211	0.223	0.135	0.105	0.133	0.12	0.113
216	2	0.064	0.052	0.058	0.053	0.044	0.032	0.023	0.026	0.027	0.024
217	2	0.16	0.06	0.042	0.064	0.031	0.144	0.064	0.031	0.048	0.023
218	2	0.1	0.045	0.077	0.052	0.054	0.06	0.026	0.03	0.027	0.024
219	2	0.047	0.033	0.038	0.037	0.043	0.026	0.025	0.023	0.023	0.025
220	2	0.048	0.052	0.038	0.072	0.043	0.055	0.026	0.025	0.047	0.028

## Sheet: Exp2_Individual Perfornmance
Part	Grp	R1	R2	R3	R4	R5
101	1	1.91	1.075	1.104	0.901	0.656
102	1	0.829	0.718	0.903	0.541	0.644
103	1	1.001	0.675	0.638	0.595	0.58
104	1	1.159	0.699	0.649	0.557	0.529
105	1	1.014	0.879	0.75	0.585	0.604
106	1	1.374	0.975	0.849	1.164	0.618
107	1	0.83	0.832	0.725	0.696	0.592
108	1	0.801	0.617	0.61	0.643	0.587
109	1	1.29	1.034	1.003	0.717	0.804
110	1	1.492	1.435	0.961	0.775	0.789
111	1	1.209	0.708	0.658	0.672	0.568
112	1	1.228	0.889	0.92	0.687	0.618
113	1	0.903	0.667	0.67	0.659	0.676
114	1	0.772	0.713	0.68	0.726	0.778
115	1	0.969	0.861	0.773	0.685	0.625
116	1	0.823	0.625	0.604	0.58	0.57
117	1	2.375	1.087	1.093	1.41	0.897
118	1	1.236	0.955	0.969	1.146	0.988
119	1	0.93	0.759	0.786	0.717	0.647
120	1	1.07	0.86	0.797	0.94	0.819
201	2	0.887	0.787	0.892	0.889	0.673
202	2	0.902	0.707	0.625	0.61	0.514
203	2	1.142	0.973	0.92	0.917	0.784
204	2	1.231	0.754	0.952	1.136	0.612
205	2	1.348	0.78	0.971	0.599	0.559
206	2	1.471	0.944	0.895	0.824	0.836
207	2	1.328	1.125	0.955	1.092	0.919
208	2	0.621	0.585	0.49	0.484	0.57
209	2	0.668	0.627	0.521	0.492	0.48
210	2	1.541	1.158	0.606	0.67	0.89
211	2	0.934	1.015	0.937	0.754	0.571
212	2	0.965	0.759	1.118	0.678	0.761
213	2	0.973	0.767	0.687	0.892	0.676
214	2	1.336	1.112	0.859	0.717	0.635
215	2	2.764	2.378	2.28	2.033	2.124
216	2	0.79	0.801	0.772	0.694	0.748
217	2	1.376	0.687	0.546	0.611	0.483
218	2	0.991	0.653	0.653	0.541	0.608
219	2	0.616	0.528	0.574	0.566	0.557
220	2	0.87	0.698	0.587	0.692	0.597

## Sheet: Exp2_Correlation
	HV group				HV group				LV group				LV group		LV Group rmcorr analysis could be found in S3 File
Part	Force	R1_SpError		Part	Force	R5_SpError		Part	Force	R1_SpError		Part	Force	R5_SpError
101	11.2	1.35253		101	11.2	0.746693		201	20.1	1.02851		201	20.1	0.565773
101	11.9	3.00637		101	11.9	0.731255		201	20.8	0.791585		201	20.8	0.995514
101	12.1	1.48058		101	12.1	0.837569		201	21.3	0.912375		201	21.3	0.642662
101	13.3	0.536128		101	13.3	0.175515		201	22.3	0.871548		201	22.3	0.537691
101	14.1	0.888648		101	14.1	0.635611		202	20.1	0.683519		202	20.1	0.509577
101	14.3	0.990555		101	14.3	0.619795		202	20.8	0.858778		202	20.8	0.451515
101	16.8	1.16391		101	16.8	0.617337		202	21.3	0.985778		202	21.3	0.553282
101	18.5	0.925098		101	18.5	0.479479		202	22.3	0.792799		202	22.3	0.472977
101	18.7	0.540761		101	18.7	0.358747		203	20.1	0.51151		203	20.1	0.657785
101	19.4	0.859404		101	19.4	0.45169		203	20.8	1.3128		203	20.8	0.823068
101	20.1	1.91894		101	20.1	0.693678		203	21.3	1.29222		203	21.3	0.830998
101	20.8	0.460754		101	21.3	0.889099		203	22.3	0.824286		203	22.3	0.679411
101	21.3	1.16429		101	22.3	0.279085		204	20.1	0.7626		204	20.1	0.380418
101	22.3	1.0977		101	23.4	0.800529		204	20.8	2.46022		204	20.8	0.604202
101	23.4	2.02378		101	24.5	0.299607		204	21.3	1.02046		204	21.3	0.653957
101	24.5	0.334127		101	25.4	1.35247		204	22.3	0.922604		204	22.3	0.572343
101	25.4	3.49902		101	25.7	0.532804		205	20.1	0.964599		205	20.1	0.592351
101	25.7	0.187249		101	27.2	0.527985		205	20.8	0.755825		205	20.8	0.474859
101	27.2	2.46953		101	27.5	0.650954		205	21.3	1.85517		205	21.3	0.522372
101	27.5	0.587823		101	27.9	0.512959		205	22.3	0.749327		205	22.3	0.689712
101	27.9	2.09634		101	29.9	0.474384		206	20.1	1.4282		206	20.1	0.729456
101	29.9	0.93275		101	30.6	0.510294		206	20.8	1.17501		206	20.8	0.888715
101	30.6	1.14115		101	31.5	0.415937		206	21.3	1.71204		206	21.3	0.817129
102	11.2	0.496416		102	11.2	0.725964		206	22.3	1.16952		206	22.3	0.861504
102	11.9	0.757339		102	11.9	0.895975		207	20.1	1.00038		207	20.1	0.862371
102	12.1	0.933368		102	12.1	0.650629		207	20.8	1.02535		207	20.8	0.843018
102	13.3	0.615299		102	13.3	0.378772		207	21.3	1.51334		207	21.3	0.896329
102	14.1	1.33848		102	14.1	0.793626		207	22.3	1.20197		207	22.3	1.03126
102	14.3	0.350276		102	14.3	0.573255		208	20.1	0.594483		208	20.1	0.809559
102	16.8	0.865035		102	16.8	0.434044		208	20.8	0.688302		208	20.8	0.569992
102	18.5	0.986311		102	18.5	0.967056		208	21.3	0.610655		208	21.3	0.623832
102	18.7	0.439751		102	18.7	0.478329		208	22.3	0.599765		208	22.3	0.409809
102	19.4	0.25657		102	19.4	0.718816		209	20.1	0.477946		209	20.1	0.253994
102	20.1	0.66115		102	20.1	0.823852		209	20.8	0.716861		209	20.8	0.578474
102	20.8	0.488905		102	20.8	0.172507		209	21.3	0.682482		209	21.3	0.461716
102	21.3	0.277164		102	21.3	0.923658		209	22.3	0.637695		209	22.3	0.492573
102	22.3	0.63265		102	22.3	0.288685		210	20.1	0.724996		210	20.1	0.359075
102	23.4	1.2846		102	23.4	0.328986		210	20.8	1.02512		210	20.8	0.574087
102	24.5	0.623654		102	24.5	0.576008		210	21.3	2.11737		210	21.3	1.11803
102	25.4	1.48991		102	25.4	0.593438		210	22.3	0.823015		210	22.3	0.722819
102	25.7	0.775464		102	25.7	0.728659		211	20.1	0.493518		211	20.1	0.642438
102	27.5	1.26866		102	27.2	0.683362		211	20.8	0.823419		211	20.8	0.487813
102	27.9	0.834876		102	27.5	1.15183		211	21.3	1.00644		211	21.3	0.594304
102	29.9	1.09373		102	27.9	0.520037		211	22.3	0.936679		211	22.3	0.566247
102	30.6	0.586212		102	29.9	0.377122		212	20.1	0.608612		212	20.1	0.744659
102	31.5	0.581404		102	30.6	0.352157		212	20.8	1.18025		212	20.8	1.32228
103	11.2	0.612792		102	31.5	0.901844		212	21.3	1.00221		212	21.3	0.639857
103	11.9	0.877464		103	11.2	0.836551		212	22.3	0.803818		212	22.3	0.635952
103	12.1	0.805782		103	11.9	0.749538		213	20.1	0.702879		213	20.1	0.413033
103	13.3	0.307058		103	12.1	0.527828		213	20.8	1.22562		213	20.8	0.874246
103	14.1	0.835575		103	13.3	0.488897		213	21.3	0.933969		213	21.3	0.658473
103	14.3	1.02583		103	14.1	0.649556		213	22.3	0.933027		213	22.3	0.624672
103	16.8	0.74203		103	14.3	0.613303		214	20.1	1.28566		214	20.1	0.839542
103	18.5	0.586416		103	16.8	0.278763		214	20.8	1.0324		214	20.8	0.55874
103	18.7	0.659453		103	18.5	0.897903		214	21.3	1.76207		214	21.3	0.599578
103	19.4	2.09023		103	18.7	0.450835		214	22.3	0.649653		214	22.3	0.726131
103	20.1	0.526411		103	19.4	0.149772		215	20.1	1.0682		215	20.1	0.883167
103	20.8	0.271212		103	20.1	0.274343		215	20.8	3.08718		215	20.8	3.83258
103	21.3	0.860985		103	20.8	0.631893		215	21.3	2.98237		215	21.3	1.71613
103	22.3	0.0995028		103	21.3	0.437045		215	22.3	2.39499		215	22.3	2.04827
103	24.5	0.39998		103	22.3	0.135857		216	20.1	0.704729		216	20.1	0.513562
103	25.4	1.90306		103	23.4	0.230573		216	20.8	0.831984		216	20.8	0.752057
103	25.7	0.5686		103	24.5	0.243286		216	21.3	0.736585		216	21.3	0.760859
103	27.5	0.100898		103	25.4	0.64924		216	22.3	0.891336		216	22.3	0.762939
103	27.9	0.767723		103	25.7	0.54069		217	20.1	1.01422		217	20.1	0.67743
103	29.9	0.366576		103	27.5	0.58109		217	20.8	1.49581		217	20.8	0.512184
103	30.6	0.566742		103	27.9	0.547867		217	21.3	1.74213		217	21.3	0.456685
103	31.5	0.353807		103	29.9	0.571266		217	22.3	0.582536		217	22.3	0.480502
104	11.2	0.630054		103	30.6	0.48284		218	20.1	0.719325		218	20.1	0.718066
104	11.9	1.07325		103	31.5	0.76758		218	20.8	1.09674		218	20.8	0.604286
104	12.1	2.58549		104	11.2	0.66792		218	21.3	1.10843		218	21.3	0.673009
104	13.3	0.42346		104	11.9	0.640681		218	22.3	0.71971		218	22.3	0.453539
104	14.3	0.663284		104	12.1	1.00749		219	20.1	0.301258		219	20.1	0.417665
104	16.8	0.918401		104	13.3	0.448711		219	20.8	0.471969		219	20.8	0.647776
104	18.5	0.678793		104	14.1	0.604884		219	21.3	0.730949		219	21.3	0.598802
104	18.7	0.525726		104	14.3	0.438039		219	22.3	0.530494		219	22.3	0.433021
104	19.4	0.537522		104	16.8	0.767382		220	20.1	0.613949		220	20.1	0.503439
104	20.1	0.683565		104	18.5	0.794343		220	20.8	1.24983		220	20.8	0.7027
104	20.8	1.09409		104	18.7	0.553313		220	21.3	0.731086		220	21.3	0.614166
104	21.3	0.65699		104	19.4	0.205061		220	22.3	0.953841		220	22.3	0.504682
104	22.3	0.431683		104	20.1	0.634532
104	23.4	0.53478		104	20.8	0.441675
104	24.5	0.641165		104	21.3	0.357179
104	25.7	0.414163		104	22.3	0.267722
104	27.2	1.26894		104	23.4	0.315866
104	27.5	0.505379		104	24.5	0.29623
104	27.9	0.754334		104	25.4	0.708466
104	29.9	1.48846		104	25.7	0.134458
104	30.6	0.645585		104	27.2	0.340396
104	31.5	0.211871		104	27.5	0.296244
105	11.2	0.763072		104	27.9	0.380561
105	11.9	0.938018		104	29.9	0.231712
105	12.1	1.05722		104	30.6	0.255185
105	13.3	0.983086		104	31.5	0.524891
105	14.1	1.44834		105	11.2	0.859505
105	14.3	0.813743		105	11.9	0.362645
105	16.8	1.92482		105	12.1	0.851165
105	18.5	0.444375		105	13.3	0.59643
105	18.7	0.660866		105	14.1	0.718525
105	19.4	0.182508		105	14.3	0.371091
105	20.1	1.02955		105	16.8	0.817902
105	20.8	0.437209		105	18.5	0.567629
105	21.3	2.03028		105	18.7	0.711636
105	22.3	0.441635		105	19.4	0.914255
105	23.4	2.04073		105	20.1	1.04839
105	24.5	0.86789		105	20.8	0.583226
105	25.4	1.3476		105	21.3	0.766573
105	25.7	0.77582		105	22.3	0.129344
105	27.5	0.760055		105	23.4	0.371125
105	27.9	0.603561		105	24.5	0.655325
105	29.9	1.50086		105	25.4	0.666913
105	30.6	1.0135		105	25.7	0.527306
105	31.5	0.393774		105	27.2	0.756854
106	11.2	2.19951		105	27.5	0.232782
106	11.9	0.433235		105	27.9	0.352236
106	12.1	1.6085		105	29.9	0.199092
106	13.3	0.734219		105	30.6	0.590801
106	14.1	1.74399		105	31.5	0.912965
106	14.3	0.612976		106	11.2	0.597926
106	16.8	1.90665		106	11.9	0.369745
106	18.5	0.916172		106	12.1	0.935765
106	18.7	0.973511		106	13.3	0.228267
106	19.4	1.13049		106	14.1	0.575377
106	20.1	0.897276		106	14.3	0.898325
106	20.8	0.335059		106	16.8	1.04246
106	21.3	1.62732		106	18.5	0.494538
106	22.3	0.318867		106	18.7	0.832535
106	23.4	1.01051		106	19.4	0.450096
106	24.5	0.907514		106	20.1	0.517881
106	25.7	0.203704		106	20.8	0.766358
106	27.2	1.35223		106	21.3	0.492712
106	27.5	0.476279		106	22.3	0.27157
106	27.9	0.57474		106	23.4	0.375456
106	29.9	0.675773		106	24.5	0.955928
106	30.6	1.0201		106	25.4	1.06455
106	31.5	1.28685		106	25.7	0.172197
107	11.2	0.777409		106	27.2	0.986856
107	11.9	0.905354		106	27.5	0.50989
107	12.1	0.739865		106	27.9	0.334781
107	13.3	0.874261		106	29.9	0.0562216
107	14.1	1.11808		106	30.6	0.692843
107	14.3	1.05004		106	31.5	0.972398
107	16.8	1.1274		107	11.2	0.548659
107	18.5	0.997037		107	11.9	0.829529
107	18.7	1.01546		107	12.1	0.693411
107	19.4	0.808575		107	13.3	0.618766
107	20.1	0.489347		107	14.1	0.72639
107	20.8	0.796598		107	14.3	0.443127
107	21.3	1.6036		107	16.8	0.573861
107	22.3	0.178799		107	18.5	0.458526
107	23.4	0.824397		107	18.7	0.581353
107	24.5	0.313144		107	19.4	0.240329
107	25.4	0.831255		107	20.1	0.994444
107	25.7	0.331596		107	21.3	0.742338
107	27.2	0.419359		107	22.3	0.467943
107	27.5	0.689849		107	23.4	0.265046
107	27.9	0.50148		107	24.5	0.873678
107	29.9	0.33001		107	25.4	0.460566
107	30.6	0.569442		107	25.7	0.601191
108	11.2	0.670382		107	27.2	0.781884
108	11.9	0.877258		107	27.5	0.783311
108	12.1	1.09671		107	27.9	0.483007
108	13.3	0.465383		107	29.9	0.0640458
108	14.1	0.801757		107	30.6	0.27406
108	14.3	0.982775		107	31.5	0.839859
108	16.8	1.45815		108	11.2	0.52398
108	18.5	0.710891		108	11.9	0.517893
108	18.7	0.669329		108	12.1	1.03813
108	19.4	1.29548		108	13.3	0.349714
108	20.1	0.645093		108	14.1	0.809908
108	20.8	0.559812		108	14.3	0.73247
108	21.3	0.754663		108	16.8	0.871231
108	22.3	0.554608		108	18.5	0.436774
108	23.4	0.609557		108	18.7	0.462771
108	24.5	0.297626		108	19.4	0.391078
108	25.4	0.863235		108	20.1	0.51184
108	25.7	0.946843		108	20.8	0.216517
108	27.2	0.735208		108	21.3	0.753919
108	27.5	0.617817		108	22.3	0.345971
108	27.9	0.554571		108	23.4	0.673585
108	29.9	1.45085		108	24.5	0.633633
108	30.6	1.16069		108	25.4	0.425881
108	31.5	1.02682		108	25.7	0.430853
109	11.2	0.687218		108	27.2	0.517807
109	11.9	2.12338		108	27.9	0.496081
109	12.1	1.03719		108	29.9	0.535834
109	13.3	0.899828		108	30.6	0.520928
109	14.1	1.15826		108	31.5	0.63876
109	14.3	0.802959		109	11.2	0.561646
109	16.8	1.36059		109	11.9	1.35327
109	18.5	0.707306		109	12.1	0.814442
109	18.7	0.491079		109	13.3	0.579637
109	19.4	1.35298		109	14.1	0.736586
109	20.1	3.18681		109	14.3	0.689589
109	20.8	0.305297		109	16.8	1.2076
109	21.3	0.661219		109	18.5	0.516955
109	22.3	0.271801		109	18.7	0.709861
109	23.4	0.891921		109	19.4	0.212423
109	24.5	0.487834		109	20.1	0.999442
109	25.4	1.29196		109	20.8	0.224433
109	25.7	0.665851		109	22.3	0.504692
109	27.2	2.71021		109	23.4	0.901769
109	27.5	0.633105		109	24.5	1.42545
109	27.9	0.705781		109	25.4	0.835701
109	29.9	1.5276		109	25.7	0.831226
109	30.6	0.666074		109	27.2	0.334206
110	11.2	2.5739		109	27.5	1.07762
110	11.9	0.961935		109	27.9	0.834269
110	12.1	2.19986		109	29.9	0.279993
110	13.3	0.825872		109	30.6	0.610886
110	14.1	1.4403		109	31.5	0.178901
110	14.3	1.1716		110	11.2	0.685567
110	16.8	1.19889		110	11.9	0.909418
110	18.5	0.841698		110	12.1	1.41151
110	18.7	0.95068		110	13.3	0.567486
110	20.1	2.60207		110	14.1	0.687737
110	20.8	1.18955		110	14.3	0.765136
110	21.3	1.08736		110	16.8	0.514058
110	22.3	1.10864		110	18.5	0.704362
110	23.4	0.639963		110	18.7	0.394578
110	24.5	0.646927		110	19.4	0.348809
110	25.4	2.7184		110	20.1	1.27574
110	27.2	1.75549		110	21.3	0.491139
110	27.5	0.0674408		110	22.3	0.591415
110	27.9	0.903709		110	23.4	0.470418
110	29.9	1.77338		110	24.5	0.455822
110	30.6	0.522562		110	25.4	1.16883
110	31.5	1.67308		110	25.7	0.911333
111	11.2	0.733371		110	27.2	1.33933
111	11.9	2.1257		110	27.5	0.635754
111	12.1	0.7751		110	27.9	0.678537
111	13.3	0.424505		110	29.9	0.602822
111	14.1	0.706582		110	30.6	0.605693
111	14.3	0.80254		110	31.5	0.539967
111	16.8	0.871536		111	11.2	0.380812
111	18.5	0.381492		111	11.9	0.7942
111	18.7	1.59197		111	12.1	0.76621
111	19.4	0.613343		111	13.3	0.465302
111	20.1	0.437531		111	14.1	0.344226
111	20.8	0.654749		111	14.3	0.579146
111	21.3	1.59874		111	16.8	0.101328
111	22.3	0.729066		111	18.5	0.507048
111	23.4	0.372606		111	18.7	0.561849
111	24.5	0.811451		111	19.4	0.641191
111	25.4	0.768864		111	20.1	1.08047
111	25.7	1.33143		111	20.8	0.29292
111	27.2	1.1688		111	21.3	0.576991
111	27.5	0.163165		111	22.3	0.198941
111	27.9	0.697036		111	23.4	0.399726
111	29.9	1.09685		111	24.5	0.494996
111	30.6	0.649495		111	25.4	0.698579
112	11.2	1.53349		111	25.7	0.854305
112	11.9	1.57006		111	27.2	0.430229
112	12.1	2.26108		111	27.5	0.511366
112	13.3	0.463109		111	27.9	0.532667
112	14.1	0.86281		111	30.6	0.245967
112	14.3	0.874716		111	31.5	0.690523
112	16.8	1.27447		112	11.2	0.424708
112	18.5	0.868665		112	11.9	0.788579
112	18.7	0.710058		112	12.1	0.773044
112	19.4	0.171754		112	13.3	0.410845
112	20.1	0.707641		112	14.1	0.421187
112	20.8	0.463208		112	14.3	0.913064
112	21.3	1.33284		112	16.8	1.31223
112	22.3	0.356434		112	18.5	0.58498
112	23.4	0.886965		112	18.7	0.315423
112	24.5	0.326471		112	19.4	0.652906
112	25.7	0.41091		112	20.1	0.85442
112	27.2	0.898359		112	20.8	0.229578
112	27.5	0.781078		112	21.3	0.457295
112	27.9	1.21762		112	22.3	0.801899
112	29.9	0.683115		112	23.4	0.381791
112	30.6	0.60569		112	24.5	0.376666
112	31.5	1.48592		112	25.4	0.727282
113	11.2	1.04913		112	25.7	0.71666
113	11.9	0.937156		112	27.2	0.428825
113	12.1	1.38895		112	27.5	1.22893
113	13.3	0.367133		112	27.9	0.667476
113	14.1	0.547193		112	29.9	0.0847059
113	14.3	1.04616		112	30.6	0.580844
113	16.8	1.91018		112	31.5	0.786005
113	18.5	0.434085		113	11.2	0.939127
113	18.7	0.706925		113	11.9	0.412477
113	20.1	0.584159		113	12.1	0.860803
113	20.8	0.47252		113	13.3	0.355671
113	21.3	1.14503		113	14.1	0.747175
113	22.3	0.415547		113	14.3	0.639358
113	23.4	0.644708		113	18.5	0.768417
113	24.5	0.752444		113	18.7	0.58057
113	25.4	0.895065		113	19.4	0.119173
113	25.7	1.33337		113	20.1	0.732702
113	27.2	0.789837		113	20.8	0.501309
113	27.5	0.534203		113	21.3	0.556439
113	27.9	0.980907		113	22.3	0.574741
113	29.9	0.31596		113	23.4	0.619153
113	30.6	0.976717		113	24.5	0.3333
113	31.5	1.11251		113	25.4	0.92018
114	11.2	0.702282		113	25.7	0.822676
114	11.9	0.675607		113	27.2	0.472449
114	12.1	0.732666		113	27.5	0.239044
114	13.3	0.814211		113	27.9	0.672054
114	14.1	0.872409		113	29.9	0.449553
114	14.3	0.597212		113	30.6	0.507633
114	16.8	0.792387		113	31.5	1.13368
114	18.5	0.779045		114	11.2	0.592491
114	18.7	0.425842		114	11.9	1.10137
114	19.4	1.24102		114	12.1	1.43746
114	20.1	1.35227		114	13.3	0.525155
114	20.8	0.654784		114	14.1	0.662853
114	21.3	1.21051		114	14.3	0.60217
114	22.3	0.596387		114	16.8	0.684937
114	23.4	0.670247		114	18.5	0.875458
114	24.5	0.604512		114	18.7	0.620519
114	25.4	0.791745		114	19.4	0.465818
114	25.7	0.744279		114	20.8	0.231672
114	27.2	0.735842		114	21.3	0.718172
114	27.5	0.35995		114	22.3	0.460612
114	27.9	1.08013		114	23.4	0.811331
114	29.9	0.565611		114	24.5	0.463236
114	30.6	0.533107		114	25.4	0.728036
114	31.5	0.903302		114	25.7	0.511783
115	11.2	0.814683		114	27.2	1.15271
115	11.9	1.72932		114	27.5	0.364789
115	12.1	1.1132		114	27.9	0.849255
115	13.3	0.502233		114	29.9	0.374967
115	14.1	1.03064		114	30.6	0.429425
115	14.3	0.839994		114	31.5	0.949126
115	16.8	1.41987		115	11.2	0.505234
115	18.5	0.606921		115	11.9	0.614482
115	18.7	1.27768		115	12.1	0.942975
115	19.4	0.691015		115	13.3	0.483052
115	20.1	1.28213		115	14.1	0.49054
115	20.8	0.705123		115	14.3	0.482242
115	21.3	0.917138		115	16.8	0.329363
115	22.3	0.364575		115	18.5	0.657453
115	23.4	0.95499		115	18.7	0.924871
115	24.5	0.670846		115	19.4	0.843076
115	25.4	0.651172		115	20.1	0.839767
115	25.7	0.725391		115	20.8	0.614141
115	27.2	0.755155		115	21.3	0.684507
115	27.5	0.583368		115	22.3	0.284508
115	27.9	0.676505		115	23.4	0.628852
115	29.9	0.632959		115	24.5	0.640483
115	30.6	0.99836		115	25.4	0.544743
116	11.2	0.565426		115	25.7	0.537574
116	11.9	0.892839		115	27.2	0.795765
116	12.1	0.800212		115	27.5	0.788933
116	13.3	0.415744		115	27.9	0.636085
116	14.1	0.878356		115	29.9	0.532541
116	14.3	0.868636		115	30.6	0.482204
116	16.8	1.07882		115	31.5	0.771153
116	18.5	1.08542		116	11.2	0.340589
116	18.7	0.560225		116	11.9	0.60819
116	19.4	0.28846		116	12.1	0.458921
116	20.8	0.889026		116	13.3	0.36177
116	21.3	0.668505		116	14.1	0.635208
116	22.3	0.724485		116	14.3	0.912603
116	23.4	0.660805		116	16.8	0.720854
116	24.5	0.689404		116	18.5	0.780017
116	25.4	0.89099		116	18.7	0.483345
116	25.7	0.639376		116	19.4	0.491468
116	27.2	0.222448		116	20.1	0.433866
116	27.5	1.1654		116	21.3	0.509565
116	27.9	0.617995		116	22.3	0.30443
116	29.9	0.640253		116	23.4	0.433356
116	30.6	0.477443		116	24.5	0.438535
117	11.2	4.7961		116	25.4	0.699524
117	11.9	3.27981		116	25.7	0.654373
117	12.1	1.48727		116	27.2	0.37966
117	13.3	0.407405		116	27.5	0.589647
117	14.1	1.23366		116	27.9	0.668763
117	14.3	1.92872		116	29.9	0.407907
117	16.8	2.37296		116	30.6	0.264096
117	18.5	2.22081		116	31.5	0.518993
117	18.7	1.41852		117	11.2	1.7837
117	19.4	7.86971		117	11.9	0.639483
117	20.1	1.06865		117	12.1	0.45569
117	20.8	0.758147		117	13.3	0.99013
117	21.3	1.02175		117	14.1	0.421614
117	22.3	0.143776		117	14.3	0.663392
117	23.4	0.975951		117	16.8	1.39194
117	24.5	0.540338		117	18.5	1.47791
117	25.4	3.88801		117	18.7	0.688585
117	25.7	1.14607		117	19.4	0.563368
117	27.2	0.670113		117	20.1	0.527672
117	27.5	0.41098		117	20.8	0.114213
117	27.9	1.11893		117	21.3	1.04147
117	29.9	0.784365		117	22.3	0.661095
117	30.6	1.2274		117	23.4	0.442442
118	11.2	0.609821		117	24.5	0.366348
118	11.9	2.00289		117	25.7	0.889273
118	12.1	1.85192		117	27.2	0.756978
118	13.3	1.15802		117	27.5	0.438067
118	14.1	1.26322		117	27.9	0.668247
118	14.3	0.949075		117	29.9	0.571857
118	16.8	0.903193		117	30.6	0.978638
118	18.5	0.672744		117	31.5	1.13566
118	18.7	1.33136		118	11.2	1.00583
118	19.4	1.64232		118	11.9	1.31449
118	20.1	0.865301		118	12.1	1.60425
118	20.8	1.24135		118	13.3	0.271843
118	21.3	1.46344		118	14.1	1.02298
118	22.3	0.530174		118	14.3	0.851777
118	23.4	1.26448		118	16.8	1.10024
118	24.5	0.209782		118	18.5	1.77838
118	25.4	1.18476		118	18.7	0.912111
118	25.7	1.02911		118	19.4	0.801126
118	27.2	0.51232		118	20.1	0.659121
118	27.5	0.758945		118	20.8	0.798514
118	27.9	0.795345		118	21.3	0.833722
118	29.9	0.702888		118	22.3	0.569845
118	30.6	1.01442		118	23.4	0.900953
119	11.2	0.706761		118	24.5	0.623827
119	11.9	0.787812		118	25.4	1.21329
119	12.1	1.3938		118	25.7	0.480136
119	13.3	0.597132		118	27.2	0.788873
119	14.1	0.976449		118	27.5	0.386137
119	14.3	0.905521		118	27.9	1.01797
119	16.8	0.991554		118	29.9	0.243861
119	18.5	0.531957		118	30.6	0.796825
119	18.7	0.850647		118	31.5	0.958
119	19.4	0.427968		119	11.2	0.501247
119	20.1	0.46647		119	11.9	0.524408
119	20.8	0.97251		119	12.1	0.707147
119	21.3	0.662829		119	13.3	0.374884
119	22.3	0.227926		119	14.1	0.525602
119	23.4	0.792994		119	14.3	0.870953
119	24.5	0.638041		119	16.8	1.00044
119	25.4	1.5289		119	18.5	0.558757
119	25.7	1.37852		119	18.7	0.528709
119	27.2	0.327108		119	19.4	0.17947
119	27.5	1.00593		119	20.1	0.350483
119	27.9	1.20813		119	20.8	0.294056
119	29.9	0.427035		119	21.3	1.23025
119	30.6	0.482652		119	22.3	0.388673
120	11.2	1.12412		119	23.4	0.616212
120	11.9	1.62404		119	24.5	0.762816
120	12.1	0.751435		119	25.4	0.754084
120	13.3	0.680439		119	25.7	0.617081
120	14.1	0.72286		119	27.2	0.325187
120	14.3	1.06717		119	27.5	0.325668
120	16.8	0.219796		119	27.9	0.794811
120	18.5	0.714468		119	29.9	0.536006
120	18.7	0.983093		119	30.6	0.975028
120	19.4	0.41482		119	31.5	0.979797
120	20.1	0.599718		120	11.9	0.639333
120	20.8	0.864961		120	12.1	0.603247
120	21.3	1.51418		120	13.3	0.62083
120	22.3	0.328046		120	14.1	0.81977
120	23.4	0.523169		120	14.3	0.561069
120	24.5	0.991211		120	16.8	0.374103
120	25.4	0.962881		120	18.5	0.507989
120	25.7	1.0917		120	18.7	0.404899
120	27.2	0.946611		120	19.4	0.287344
120	27.5	0.523637		120	20.1	0.904256
120	27.9	0.875657		120	20.8	0.726702
120	29.9	1.04349		120	21.3	0.697573
120	30.6	1.13588		120	22.3	0.544178
				120	23.4	0.366601
				120	24.5	0.923655
				120	25.4	0.788381
				120	25.7	0.697181
				120	27.2	0.411523
				120	27.5	0.334637
				120	27.9	0.912411
				120	29.9	0.427869
				120	30.6	0.371477
				120	31.5	1.12503

[truncated: 11 more sheets: Exp2_Joint Performance, Exp2_Confederate Spatial Error, Exp2_Movement Time, Exp2_S5 File Data, Exp3_Variability Analysis, Exp3_Indivudal Performance, Exp3_Correlation, Exp3_Joint Performance, Exp3_Confederate Spatial Error, Exp3_Movement Time, Exp 3_S5 File Data]
